# Supplementary material for: Nonequilibrium sub–10 nm spin-wave soliton formation in FePt nanoparticles
Source: Sci Adv. 2022 Apr 1;8(13):eabn0523. doi: 10.1126/sciadv.abn0523 (PMC10938569; doi:10.1126/sciadv.abn0523)
Supplement: Supplementary file 2 — Movie S1 [file sciadv.abn0523_movie_s1.zip]

Archive with 1 entries (1 files):
- sciadv.abn0523_movie_s1.mp4
